# Supplementary material for: Notch2 Blockade Mitigates Methotrexate Chemotherapy-Induced Bone Loss and Marrow Adiposity
Source: Cells. 2022 May 2;11(9):1521. doi: 10.3390/cells11091521 (PMC9103078; doi:10.3390/cells11091521)
Supplement: Supplementary file 1 [file cells-11-01521-s001.zip]

Archive with 1 entries (1 files):
- cells-1667388-supplementary.pdf
